# Supplementary material for: Microbiome-Metabolites Analysis Reveals Unhealthy Alterations in the Gut Microbiota but Improved Meat Quality with a High-Rice Diet Challenge in a Small Ruminant Model
Source: Animals (Basel). 2021 Aug 5;11(8):2306. doi: 10.3390/ani11082306 (PMC8388442; doi:10.3390/ani11082306)
Supplement: Supplementary file 1 [file animals-11-02306-s001.zip]

Archive with 1 entries (1 files):
- animals-1254265-supplementary.pdf
